# Supplementary material for: Musculoskeletal Injury in Australian Infantry Personnel: A Cross-sectional Study to Understand Prevention Priorities
Source: Mil Med. 2024 Sep 19;190(3-4):e682–9. doi: 10.1093/milmed/usae427 (PMC11878795; doi:10.1093/milmed/usae427)
Supplement: usae427_Supp [file usae427_supp.zip]

Archive with 1 entries (1 files):
- Military Medicine Submission - Supplementary Material 1.pdf
